# Supplementary material for: Flexible emotion regulatory selection when coping with COVID-19-related threats during quarantine
Source: Sci Rep. 2021 Nov 2;11:21468. doi: 10.1038/s41598-021-00716-6 (PMC8563799; doi:10.1038/s41598-021-00716-6)
Supplement: Supplementary file 2 — Supplementary Information 2. [file 41598_2021_716_MOESM2_ESM.xlsx]

## Sheet: Study 1 - rating per subject
Subject	Gender (1=men)	1A	1B	2A	2B	3A	3B	4A	4B	5A	5B	6A	6B	7A	7B	8A	8B	9A	9B	10A	10B	11A	11B	12A	12B	13A	13B	14A	14B	15A	15B		Low Intensity Average - per sub	High Intensity Average - per sub
1	2	8	4	4	3	7	7	8	3	9	4	8	4	8	2	9	4	6	2	5	1	9	5	7	3	8	3	6	7	9	4		3.73	7.4
2	2	9	3	8	3	9	7	9	1	8	3	8	2	4	2	8	2	7	3	5	2	5	2	9	4	9	2	4	1	4	2		2.6	7.07
3	2	8	1	7	2	6	3	8	4	9	3	8	7	8	1	9	3	6	1	8	1	9	1	8	7	7	2	6	2	7	2		2.67	7.6
4	2	8	4	8	3	7	6	7	4	9	2	7	3	3	1	8	3	9	1	7	1	8	1	6	1	8	1	5	1	4	1		2.2	6.93
5	2	9	1	4	4	8	1	6	6	9	4	8	9	7	4	9	2	9	1	9	9	9	1	9	1	8	4	5	2	4	1		3.33	7.53
6	2	7	2	9	2	8	7	8	7	9	8	9	9	9	1	9	2	8	1	4	6	7	1	9	1	9	2	5	1	9	1		3.4	7.93
7	2	8	3	7	5	9	7	9	4	8	1	8	6	9	3	9	4	9	3	9	1	9	7	9	1	8	3	7	2	7	3		3.53	8.33
8	2	9	3	6	3	9	8	9	2	9	1	9	6	9	1	8	1	9	1	9	1	9	9	9	1	9	2	3	1	3	1		2.73	7.93
9	2	9	3	9	2	8	5	9	2	6	1	6	1	6	1	9	1	9	1	5	1	7	1	7	1	9	4	3	1	1	1		1.73	6.87
10	1	8	4	7	3	6	3	6	5	7	1	6	6	6	3	8	5	7	2	5	2	6	4	6	5	5	6	5	3	7	3		3.67	6.33
11	2	7	3	6	3	6	6	5	7	6	3	6	5	7	3	7	3	6	3	7	2	7	2	3	3	3	2	7	5	7	3		3.53	6
12	2	8	4	6	7	9	5	9	7	9	5	9	3	9	2	9	4	9	3	9	4	9	1	9	1	9	3	8	2	8	4		3.67	8.6
13	2	7	2	8	2	8	3	9	2	7	1	3	2	7	1	9	4	9	1	7	1	8	1	3	2	6	1	5	1	5	1		1.67	6.73
14	2	9	4	9	5	8	6	9	4	9	6	8	6	9	6	9	4	9	3	9	3	9	1	9	2	9	2	7	3	7	4		3.93	8.6
15	2	8	3	6	2	8	3	9	7	9	3	9	5	7	1	9	7	8	1	9	1	8	4	9	7	8	2	9	3	9	6		3.67	8.33
16	2	8	2	7	4	8	8	6	6	6	4	5	2	9	2	9	2	9	1	8	2	9	2	7	3	7	1	7	3	7	1		2.87	7.47
17	2	8	3	6	2	6	5	6	6	8	7	8	6	8	3	9	4	7	4	7	2	8	4	8	5	6	1	8	5	9	4		4.07	7.47
18	1	9	2	8	2	8	3	6	4	8	1	8	2	4	1	9	2	8	3	6	1	7	2	5	1	7	1	8	1	7	1		1.8	7.2
19	1	8	2	7	3	8	1	7	2	7	1	7	3	8	2	8	2	9	1	8	1	8	2	9	5	6	1	9	7	9	7		2.67	7.87
20	2	7	5	6	1	7	5	6	3	5	2	6	3	7	4	9	5	9	1	9	3	9	6	6	2	7	1	8	3	7	6		3.33	7.2
21	2	8	1	6	2	6	3	8	3	8	1	6	3	9	1	9	3	8	1	9	1	8	1	9	4	6	3	8	5	8	6		2.53	7.73
22	1	8	5	7	5	8	7	8	1	6	3	7	3	7	1	9	7	9	2	6	1	9	4	8	1	8	1	4	3	4	2		3.07	7.2
23	2	9	3	4	9	9	8	9	1	9	4	7	7	6	3	9	4	9	1	9	3	9	2	8	1	9	1	9	1	4	2		3.33	7.93
24	2	7	5	6	1	6	5	2	7	7	5	5	3	6	1	9	4	8	5	6	2	7	4	5	2	7	1	9	4	9	3		3.47	6.6
25	1	9	1	9	2	9	5	9	8	7	7	9	8	7	1	9	1	9	8	9	5	8	1	9	3	8	2	7	4	7	3		3.93	8.33
26	2	8	1	7	3	9	4	6	3	9	1	8	5	6	1	9	4	8	2	7	1	8	2	6	1	9	4	9	2	9	1		2.33	7.87
27	2	9	7	8	7	6	3	8	7	9	5	9	8	9	2	9	7	9	3	8	1	9	2	8	8	7	1	5	4	5	7		4.8	7.87
28	2	7	6	8	5	7	7	6	5	7	3	8	4	8	3	8	5	9	3	8	3	8	3	7	4	8	3	8	5	8	4		4.2	7.67
29	1	9	3	9	7	9	6	9	5	7	5	8	6	9	2	9	7	9	1	9	2	9	2	9	6	9	4	6	4	8	4		4.27	8.53
30	1	9	6	9	4	9	9	9	1	9	1	9	7	9	1	9	2	9	1	9	1	9	1	9	1	9	5	5	2	8	1		2.87	8.67

## Sheet: Study 1 - rating per sentance
Sentence num	High Intensity Averege- per sentence	Low Intensity Averege- per sentence
1	8.17	3.2
2	7.03	3.53
3	7.7	5.2
4	7.5	4.23
5	7.83	3.2
6	7.4	4.8
7	7.33	2
8	8.73	3.6
9	8.3	2.13
10	7.5	2.17
11	8.13	2.63
12	7.5	2.9
13	7.6	2.3
14	6.5	2.93
15	6.67	2.97
