# Supplementary material for: Flexible emotion regulatory selection when coping with COVID-19-related threats during quarantine
Source: Sci Rep. 2021 Nov 2;11:21468. doi: 10.1038/s41598-021-00716-6 (PMC8563799; doi:10.1038/s41598-021-00716-6)
Supplement: Supplementary file 3 — Supplementary Information 3. [file 41598_2021_716_MOESM3_ESM.xlsx]

## Sheet: Study 2 - choice data
subject num	exclusion (1=excluded)	1A choice	1B choice	2A choice	2B choice	3A choice	3B choice	4A choice	4B choice	5A choice	5B choice	6A choice	6B choice	7A choice	7B choice	8A choice	8B choice	9A choice	9B choice	10A choice	10B choice	11A choice	11B choice	12A choice	12B choice	13A choice	13B choice	14A choice	14B choice	15A choice	15B choice	choice distration high	choice distraction low	Flexibility (dit high - dist low)
1		0	0	1	0	0	0	1	0	1	0	0	1	1	0	1	0	1	0	1	0	1	0	0	0	1	0	0	0	0	0	0.6	0.0666667	0.533333
2		1	0	0	1	1	1	1	0	0	0	1	0	0	0	1	0	1	1	1	0	1	0	0	1	1	1	1	1	0	0	0.666667	0.4	0.266667
3		1	0	1	0	1	1	1	0	0	0	1	0	1	0	1	0	1	1	1	0	1	0	1	0	1	1	1	0	0	0	0.866667	0.2	0.666667
4		1	0	0	0	1	1	1	1	1	0	1	1	1	0	1	0	1	0	1	0	1	0	1	0	1	0	1	1	1	1	0.933333	0.333333	0.6
5		1	0	1	0	1	1	0	0	0	0	0	0	0	0	1	0	0	0	0	0	1	0	0	0	1	0	0	0	0	0	0.4	0.0666667	0.333333
6		1	0	0	0	1	0	1	0	1	0	1	0	1	0	1	0	1	0	1	1	1	0	0	0	0	0	0	0	0	0	0.666667	0.0666667	0.6
7	1	1	0	0	0	1	0	1	0	1	0	1	0	0	0	1	0	1	0	1	0	1	0	0	0	1	0	1	0	1	0	0.8	0	0.8
8		1	0	1	0	1	0	0	0	1	1	0	0	1	1	1	0	1	0	0	1	0	1	0	1	0	0	1	1	0	0	0.533333	0.4	0.133333
9		1	0	1	1	1	1	1	0	1	0	0	0	0	0	1	0	1	0	0	0	1	0	0	0	1	0	0	0	1	0	0.666667	0.133333	0.533333
10		1	1	1	0	1	1	1	1	1	1	1	1	1	1	0	1	1	1	1	0	1	1	1	1	1	1	1	1	1	1	0.933333	0.866667	0.0666667
11		1	0	1	0	1	0	1	0	1	0	1	0	1	0	1	0	1	0	1	0	1	0	1	0	1	0	1	0	0	0	0.933333	0	0.933333
12	1	1	1	1	1	0	1	1	0	1	0	1	0	0	0	1	0	1	1	1	0	1	0	1	0	1	0	0	0	0	0	0.733333	0.266667	0.466667
13		1	0	1	0	1	1	1	0	1	0	1	0	0	0	1	0	1	0	1	0	1	0	1	0	1	0	1	0	0	0	0.866667	0.0666667	0.8
14		0	0	0	0	1	0	0	0	0	0	0	0	1	0	1	0	1	0	0	0	1	0	0	0	0	0	0	0	0	0	0.333333	0	0.333333
15	1	1	1	1	0	0	0	1	0	1	0	1	0	0	0	1	0	1	0	1	0	0	0	1	0	0	0	0	0	0	0	0.6	0.0666667	0.533333
16	1	0	0	0	0	0	1	1	0	1	0	1	1	1	1	1	0	1	0	1	0	0	0	1	0	0	0	1	0	0	0	0.6	0.2	0.4
17	1	1	1	1	1	1	1	1	1	1	1	1	1	1	1	1	1	1	1	1	1	1	1	1	1	1	1	1	1	1	1	1	1	0
18		1	1	1	0	1	1	1	0	1	0	1	0	1	0	1	0	1	0	1	1	1	0	1	0	1	0	0	1	1	0	0.933333	0.266667	0.666667
19		1	1	1	1	1	1	1	1	1	1	1	0	1	0	1	0	1	0	0	0	1	1	1	0	0	1	1	1	0	1	0.8	0.6	0.2
20	1	1	0	0	0	0	0	1	0	1	0	1	0	0	0	1	0	0	0	1	0	1	0	1	0	0	0	1	0	1	0	0.666667	0	0.666667
21		0	1	0	0	1	0	1	0	1	1	0	0	0	0	1	0	0	0	0	1	0	1	1	0	1	0	0	0	1	0	0.466667	0.266667	0.2
22		0	0	0	1	0	1	1	0	0	0	0	0	1	1	1	0	0	0	1	0	0	1	0	0	0	1	1	1	1	1	0.4	0.466667	-0.0666667
23		1	0	0	1	1	0	1	0	1	0	0	0	0	1	1	0	1	0	1	1	1	0	1	1	1	0	1	0	1	0	0.8	0.266667	0.533333
24		1	0	0	0	1	1	1	0	0	0	1	0	1	0	1	0	1	0	1	0	1	0	1	0	1	0	0	0	0	0	0.733333	0.0666667	0.666667
25		1	0	0	0	1	1	0	0	1	0	1	0	0	0	1	0	0	0	0	0	1	1	1	0	0	1	0	1	1	1	0.533333	0.333333	0.2
26		1	0	0	0	1	1	1	0	1	0	0	0	1	0	1	1	1	0	1	0	0	1	1	0	1	0	0	0	0	0	0.666667	0.2	0.466667
27		0	0	0	0	1	0	0	0	0	0	1	0	0	0	0	0	0	0	0	0	1	0	0	0	0	0	1	1	1	1	0.333333	0.133333	0.2
28		1	1	1	0	0	1	1	0	1	0	0	1	0	1	0	0	1	1	1	1	1	1	0	0	1	0	0	1	0	1	0.533333	0.6	-0.0666667
29		1	1	1	0	1	1	1	0	0	0	0	1	1	0	1	0	1	0	1	0	1	0	1	0	1	0	1	1	1	1	0.866667	0.333333	0.533333
30		1	1	0	0	1	0	1	0	1	0	0	0	1	1	1	0	1	1	0	1	0	1	1	0	1	0	1	0	1	0	0.733333	0.333333	0.4
31		1	1	1	1	1	1	1	1	1	1	1	1	1	1	0	1	1	1	1	1	1	1	1	1	1	1	1	1	1	1	0.933333	1	-0.0666667
32		1	0	1	0	0	0	0	0	0	0	0	0	0	0	1	0	1	0	1	0	1	0	0	0	0	0	1	0	1	0	0.533333	0	0.533333
33		1	1	0	0	0	0	0	0	0	0	1	0	1	0	1	0	0	0	0	0	1	0	0	0	1	0	1	0	0	0	0.466667	0.0666667	0.4
34		1	0	0	0	1	1	0	0	1	0	1	0	1	1	1	0	1	0	1	0	1	0	0	0	1	0	1	1	1	0	0.8	0.2	0.6
35		1	1	0	0	0	0	1	0	0	0	1	0	1	0	1	0	1	0	1	0	1	0	1	0	1	0	1	0	1	0	0.8	0.0666667	0.733333
36		0	0	1	0	0	0	0	0	0	0	0	0	1	0	1	0	1	0	1	0	0	0	0	0	1	0	0	0	0	0	0.4	0	0.4
37		0	0	0	0	0	0	1	1	1	0	0	0	1	0	1	0	1	0	0	0	1	0	1	0	1	0	1	1	1	0	0.666667	0.133333	0.533333
38		1	0	0	1	1	0	1	1	1	1	0	0	0	1	0	0	1	0	0	1	1	1	1	0	0	0	1	1	1	0	0.6	0.466667	0.133333
39		1	0	1	1	1	1	1	0	1	0	1	0	0	0	1	0	1	0	1	0	1	0	1	0	1	0	0	0	1	0	0.866667	0.133333	0.733333
40		1	1	0	1	1	0	1	0	1	0	0	1	0	0	1	0	1	0	1	0	1	0	0	0	0	0	0	0	0	0	0.533333	0.2	0.333333
41		1	1	0	1	0	0	1	0	1	0	0	1	1	0	1	0	1	0	1	0	1	0	1	0	1	0	1	0	1	0	0.8	0.2	0.6
42		1	0	1	1	1	0	0	0	1	0	1	0	0	1	1	0	1	1	1	1	1	1	0	0	1	1	0	0	1	1	0.733333	0.466667	0.266667
43	1	1	0	0	0	0	1	1	0	1	0	1	0	0	0	1	0	1	0	1	0	1	0	0	0	1	0	0	0	0	0	0.6	0.0666667	0.533333
44	1	0	1	0	1	1	0	1	0	0	1	0	1	1	1	1	1	0	0	0	0	0	0	0	1	1	1	0	1	1	0	0.4	0.6	-0.2
45		1	0	0	0	0	1	1	0	1	0	1	1	1	0	1	1	1	0	1	0	1	0	0	0	1	0	0	0	1	0	0.733333	0.2	0.533333
46		1	0	1	0	1	0	0	0	1	0	1	1	1	0	1	0	0	0	1	0	0	0	1	0	1	0	1	1	1	0	0.8	0.133333	0.666667
47		0	0	0	1	0	1	0	0	1	0	0	1	1	0	0	1	1	0	1	0	1	0	0	0	1	0	1	0	0	1	0.466667	0.333333	0.133333
48	1	0	0	1	0	0	0	1	0	0	0	1	0	0	0	1	0	0	0	0	0	0	0	1	0	1	1	0	0	1	0	0.466667	0.0666667	0.4
49	1	1	0	0	1	1	0	1	0	1	1	1	0	1	1	1	1	1	1	1	1	1	1	1	1	1	0	1	1	1	1	0.933333	0.666667	0.266667
50		0	1	1	1	1	0	0	0	0	0	0	0	1	1	1	0	1	0	0	0	0	0	0	0	0	0	1	0	1	0	0.466667	0.2	0.266667
51		1	1	0	0	0	1	0	0	0	1	0	1	0	1	0	0	1	1	0	0	1	1	0	0	1	1	1	0	0	1	0.333333	0.6	-0.266667
52		0	0	1	0	0	1	1	0	0	0	0	0	0	0	1	0	0	0	0	0	1	0	0	0	1	0	1	0	0	0	0.4	0.0666667	0.333333
53		1	0	1	0	1	0	1	0	0	0	1	0	0	0	1	0	1	0	1	0	1	0	0	0	1	0	0	0	0	0	0.666667	0	0.666667
54		1	0	0	0	0	1	1	0	1	0	0	0	1	0	1	0	0	0	1	0	1	0	0	0	1	0	1	1	0	0	0.6	0.133333	0.466667
55	1	1	0	1	1	1	0	1	1	1	1	0	1	1	0	0	1	0	0	1	0	1	1	1	1	0	1	1	1	0	1	0.666667	0.666667	0
56		1	0	1	0	0	1	0	0	1	0	1	0	1	1	0	0	0	0	0	1	0	0	1	0	1	0	1	0	0	1	0.533333	0.266667	0.266667
57	1	1	0	1	1	1	1	1	0	1	0	1	0	0	0	1	1	1	0	1	0	1	0	1	0	1	1	1	1	1	0	0.933333	0.333333	0.6
58		0	0	1	0	1	1	0	0	0	0	0	0	0	0	0	0	0	0	0	0	0	0	0	0	0	0	0	0	1	0	0.2	0.0666667	0.133333
59		0	0	0	0	0	1	0	0	0	1	0	0	1	1	1	0	0	1	0	1	0	1	0	0	0	0	1	0	1	0	0.266667	0.4	-0.133333
60		0	0	1	0	0	0	0	0	0	0	0	0	0	0	1	0	0	0	0	0	0	0	0	0	0	0	1	0	0	0	0.2	0	0.2
61		1	0	1	0	1	1	1	0	1	0	0	1	1	0	0	0	1	0	1	0	1	0	0	0	1	0	1	1	0	0	0.733333	0.2	0.533333
62		0	0	0	1	1	1	1	0	1	1	0	0	0	1	1	0	1	0	0	0	0	0	0	1	1	1	1	1	0	1	0.466667	0.533333	-0.0666667
63		0	0	0	1	1	0	0	0	0	0	1	0	1	0	1	0	0	0	1	0	1	0	0	0	1	1	0	0	0	0	0.466667	0.133333	0.333333
64		1	1	0	0	1	1	0	0	1	0	1	1	0	0	0	0	0	0	0	1	0	0	0	0	1	0	1	0	1	0	0.466667	0.266667	0.2
65		1	0	1	1	1	0	1	1	0	1	1	0	0	1	0	1	1	1	1	1	1	1	1	1	1	1	1	1	1	1	0.8	0.8	0
66		0	0	0	0	1	1	0	0	1	0	1	0	0	0	0	1	0	1	0	0	1	1	0	0	1	0	1	0	0	0	0.4	0.266667	0.133333
67		0	0	1	0	0	0	0	0	1	0	0	1	1	0	0	0	1	0	1	0	1	0	1	0	1	0	0	0	0	0	0.533333	0.0666667	0.466667
68		0	0	1	0	0	0	0	0	0	0	0	1	0	0	1	0	0	0	0	0	0	0	0	0	1	0	0	1	0	0	0.2	0.133333	0.0666667
69		0	0	0	0	0	0	1	0	0	0	0	0	1	0	1	0	1	0	1	0	1	0	1	0	0	0	1	0	1	0	0.6	0	0.6
70	1	1	0	0	0	1	0	1	1	1	0	1	1	1	1	1	0	1	1	1	1	1	1	1	0	0	0	1	1	1	0	0.866667	0.466667	0.4
71		0	0	0	0	0	0	0	0	1	0	0	0	0	1	1	0	1	1	1	0	1	1	0	0	1	0	1	0	0	1	0.466667	0.266667	0.2
72		0	0	0	0	1	1	0	1	0	0	1	0	0	0	0	0	1	0	1	1	0	0	1	1	1	1	1	0	0	0	0.466667	0.333333	0.133333
73		1	1	1	0	1	1	0	0	1	0	0	0	0	0	1	0	0	0	1	0	1	0	1	0	1	0	1	0	0	1	0.666667	0.2	0.466667
74	1	0	0	1	0	1	1	1	0	1	0	1	0	1	0	0	0	1	0	1	0	1	0	1	0	1	0	0	0	1	0	0.8	0.0666667	0.733333
75		1	0	0	0	1	1	1	0	1	0	1	0	1	0	1	0	1	0	1	0	0	0	1	0	1	0	1	0	1	0	0.866667	0.0666667	0.8
76		0	0	0	0	0	0	0	0	0	0	0	0	0	0	1	0	0	0	0	0	0	0	0	0	0	0	0	0	0	0	0.0666667	0	0.0666667
77		0	0	0	0	1	1	0	0	0	0	0	0	1	0	0	1	0	0	0	0	0	0	0	1	0	0	0	0	0	0	0.133333	0.2	-0.0666667
78	1	0	0	1	0	0	1	1	0	1	0	0	0	1	0	0	0	1	1	1	0	0	1	0	0	0	0	0	1	0	0	0.4	0.266667	0.133333
79		1	0	0	0	1	1	1	0	1	0	0	0	1	0	1	0	0	0	0	0	1	0	0	0	1	0	1	0	1	0	0.666667	0.0666667	0.6
80		0	0	1	0	0	0	0	0	0	0	0	0	0	0	1	0	1	1	0	0	0	0	0	1	0	0	1	0	0	0	0.266667	0.133333	0.133333
81		0	0	0	0	0	0	0	0	0	0	0	0	1	0	0	0	1	0	1	0	1	0	0	0	0	0	0	0	0	0	0.266667	0	0.266667
82		1	1	0	0	0	1	1	0	1	0	1	0	0	0	1	0	1	0	0	0	0	0	0	0	1	0	0	0	0	0	0.466667	0.133333	0.333333
83		1	0	0	0	0	0	0	0	1	0	0	0	0	1	1	0	1	0	0	0	1	0	0	0	1	0	0	0	1	0	0.466667	0.0666667	0.4
84		1	0	0	1	1	0	1	1	0	1	0	0	0	1	0	1	0	0	1	0	1	0	0	0	1	1	0	1	1	1	0.466667	0.533333	-0.0666667
85		0	1	1	0	0	0	1	0	0	1	0	0	1	1	1	0	1	0	0	0	1	1	0	1	1	1	1	0	1	0	0.6	0.4	0.2
86		0	0	0	0	1	0	0	0	0	0	0	0	0	0	0	0	0	0	0	0	0	0	0	0	0	0	1	0	0	0	0.133333	0	0.133333
87		1	0	0	1	0	1	0	0	0	0	1	1	1	0	0	0	0	0	1	0	1	0	0	1	1	1	1	1	0	0	0.466667	0.4	0.0666667
88		1	0	1	0	1	1	0	0	0	1	0	0	1	1	1	0	0	0	0	0	0	0	0	0	0	0	1	1	0	0	0.4	0.266667	0.133333
89		0	1	1	0	0	0	1	0	1	0	1	0	1	0	0	0	1	0	0	0	1	0	1	0	1	0	0	0	1	0	0.666667	0.0666667	0.6
90		0	1	0	0	0	0	0	0	0	0	0	0	0	0	0	0	0	0	0	0	0	0	0	0	0	0	0	0	0	0	0	0.0666667	-0.0666667
91	1	1	1	1	1	1	1	1	0	1	0	1	1	0	0	1	0	1	0	0	1	1	0	1	1	1	0	0	0	0	0	0.733333	0.4	0.333333
92	1	1	0	0	0	1	0	1	0	1	0	0	0	0	0	1	0	1	0	0	0	0	0	1	0	0	0	0	0	0	0	0.466667	0	0.466667
