# Supplementary material for: Flexible emotion regulatory selection when coping with COVID-19-related threats during quarantine
Source: Sci Rep. 2021 Nov 2;11:21468. doi: 10.1038/s41598-021-00716-6 (PMC8563799; doi:10.1038/s41598-021-00716-6)
Supplement: Supplementary file 4 — Supplementary Information 4. [file 41598_2021_716_MOESM4_ESM.xlsx]

## Sheet: Study 2 - Questionnaires
Sub num	exclusion (1=excluded)		Component 1	Component 2	Component 3	Component 4	Component 5	Component 6	Component 7	Total PSQI score		Stress score	Anxiety score	Depression score	Total DASS score		STAY-score
			subjective sleep quality	sleep laatency	sleep duration	habitual sleep afficiancy	step distubances	use of sleeping madication	daytime dysfunction
1			0	1	1	0	1	0	1	4		6	1	2	9		17
2			1	3	0	2	1	0	0	7		6	1	3	10		15
3			2	1	0	0	2	0	1	6		9	1	6	16		19
4			3	3	3	3	3	0	2	17		17	15	15	47		24
5			1	1	0	0	1	0	0	3		1	0	1	2		11
6			1	2	1	0	2	0	2	8		14	11	17	42		22
7	1		2	0	0	0	1	0	0	3		5	1	3	9		14
8			1	1	0	1	1	0	1	5		6	0	2	8		14
9			2	1	0	0	2	3	2	10		9	4	9	22		22
10			0	0	0	0	0	0	0	0		0	0	0	0		9
11			1	2	0	0	1	0	1	5		6	0	4	10		18
12	1		1	1	0	0	2	0	1	5		6	1	1	8		13
13			1	1	0	0	1	0	1	4		7	0	5	12		18
14			1	2	0	0	1	0	2	6		3	2	2	7		17
15	1		2	1	0	0	1	0	2	6		8	1	7	16		17
16	1		1	2	0	0	1	0	0	4		7	0	2	9		15
17	1		1	2	1	0	1	0	0	5		0	0	1	1		9
18			0	0	0	0	1	0	0	1		4	0	1	5		8
19			1	2	0	0	2	0	1	6		8	4	10	22		17
20	1		1	1	0	0	1	0	1	4		6	2	6	14		15
21			1	1	0	0	2	0	1	5		11	5	9	25		10
22			2	1	2	3	1	0	1	10		8	2	7	17		18
23			2	1	0	0	2	0	1	6		10	4	6	20		18
24			1	1	0	0	1	0	1	4		7	1	4	12		14
25			1	1	0	0	1	0	1	4		3	2	1	6		12
26			1	2	0	1	1	0	1	6		3	0	2	5		14
27			1	0	0	0	1	0	1	3		8	1	9	18		13
28			1	0	0	1	2	0	0	4		12	7	2	21		16
29			1	1	0	0	2	0	1	5		5	5	2	12		12
30			1	1	1	0	1	0	1	5		5	0	2	7		12
31			1	1	1	0	1	0	1	5		1	0	8	9		11
32			0	2	0	0	1	0	1	4		8	2	4	14		23
33			1	1	0	0	1	0	1	4		6	2	2	10		13
34			0	2	0	0	1	0	0	3		4	0	0	4		9
35			1	1	0	0	1	0	2	5		9	1	6	16		17
36			1	2	0	0	1	0	0	4		2	4	3	9		7
37			1	1	0	0	1	0	0	3		5	0	1	6		15
38			1	1	0	2	1	0	0	5		5	2	5	12		16
39			0	0	0	0	1	0	1	2		6	3	6	15		17
40			1	0	0	0	1	0	0	2		3	0	1	4		12
41			2	2	0	0	2	0	1	7		6	6	2	14		22
42			1	1	0	0	1	0	1	4		3	0	5	8		16
43	1		1	1	1	1	1	0	0	5		9	0	5	14		16
44	1		1	0	0	1	1	0	0	3		4	0	4	8		16
45			1	3	0	0	2	0	1	7		14	12	11	37		19
46			2	3	0	0	1	0	0	6		6	0	2	8		18
47			0	0	1	0	1	0	0	2		3	1	1	5		12
48	1		1	2	1	0	2	0	2	8		10	10	8	28		13
49	1		2	3	0	0	2	0	2	9		9	0	8	17		13
50			1	0	1	1	1	0	1	5		7	0	3	10		16
51			1	1	2	0	1	0	0	5		1	2	1	4		13
52			1	1	0	0	2	0	2	6		5	4	8	17		14
53			0	0	0	0	1	0	1	2		8	0	3	11		16
54			2	3	0	0	2	0	3	10		7	4	3	14		16
55	1		0	1	2	1	1	1	2	8		6	10	7	23		15
56			1	2	0	0	1	0	1	5		8	4	4	16		17
57	1		1	2	0	0	2	0	1	6		6	4	5	15		18
58			0	0	0	0	1	0	0	1		3	0	1	4		13
59			2	2	0	1	1	0	1	7		6	1	10	17		16
60			1	2	0	0	1	0	1	5		4	0	0	4		16
61			2	3	2	3	2	0	2	14		9	2	12	23		21
62			1	1	1	0	2	0	0	5		1	0	1	2		13
63			1	1	1	1	1	0	0	5		6	1	2	9		13
64			1	1	0	0	1	0	1	4		2	2	2	6		7
65			1	2	1	1	2	0	0	7		4	0	3	7		15
66			2	2	2	0	1	0	2	9		6	5	15	26		20
67			1	1	0	0	1	0	0	3		10	1	4	15		19
68			0	0	0	0	1	0	0	1		0	1	0	1		8
69			0	0	1	0	1	0	1	3		3	0	1	4		12
70	1		2	2	0	0	2	0	2	8		9	0	6	15		16
71			2	3	0	0	1	1	1	8		16	7	6	29		22
72			1	1	2	3	1	0	0	8		1	0	0	1		9
73			2	2	0	0	2	1	2	9		20	5	12	37		20
74	1		0	2	0	0	1	1	1	5		7	4	4	15		13
75			3	3	1	2	3	0	3	15		18	11	18	47		20
76			1	1	1	3	1	0	1	8		6	2	5	13		12
77			1	2	0	0	1	0	2	6		16	2	9	27		22
78	1		1	0	0	0	1	0	1	3		3	1	1	5		13
79			2	1	2	3	2	0	1	11		2	1	1	4		10
80			2	1	2	0	2	0	1	8		8	0	3	11		13
81			0	0	0	0	1	0	1	2		2	2	5	9		12
82			1	1	0	0	1	0	2	5		4	1	4	9		18
83			1	3	1	1	1	0	1	8		8	5	4	17		15
84			1	0	0	0	1	0	1	3		0	1	3	4		11
85			1	1	0	0	1	0	0	3		8	1	2	11		17
86			2	0	2	2	1	0	1	8		6	0	3	9		19
87			0	0	0	0	0	0	1	1		0	0	3	3		12
88			0	0	0	1	1	0	1	3		4	1	4	9		9
89			0	1	1	0	1	0	2	5		6	0	6	12		12
90			1	1	0	0	1	0	0	3		0	0	0	0		15
91	1		1	2	0	0	2	0	1	6		1	1	1	3		10
92	1		1	2	1	0	1	0	1	6		13	7	14	34		18
